# Supplementary material for: Evolutionary Wheat Populations in High-Quality Breadmaking as a Tool to Preserve Agri-Food Biodiversity
Source: Foods. 2022 Feb 9;11(4):495. doi: 10.3390/foods11040495 (PMC8871435; doi:10.3390/foods11040495)
Supplement: Supplementary file 1 [file foods-11-00495-s001.zip]

Archive with 1 entries (1 files):
- foods-1554429-supplementary-done.pdf
